# Supplementary material for: Bioinformatic investigation of discordant sequence data for SARS-CoV-2: insights for robust genomic analysis during pandemic surveillance
Source: Microb Genom. 2023 Nov 29;9(11):001146. doi: 10.1099/mgen.0.001146 (PMC10711311; doi:10.1099/mgen.0.001146)
Supplement: Supplementary material 2 [file mgen-9-1146-s002.xlsx]

## Sheet: S Table 1
Participant	Primer Scheme	Amplicon Size (nt)	Sequencing Platform	Read Length (bp)
LB01	Custom*	1000	Illumina iSeq	150
LB02	ARTIC V3	400	Illumina NextSeq	150
LB03	ARTIC V3	400	Illumina MiSeq	150
LB04	JSE	2500	ONT MinION	-
LB05	ARTIC V3	400	ONT MinION	-
LB06	Midnight	1200	ONT MinION	-
LB07	ARTIC V3	400	Illumina MiniSeq	150
LB08	ARTIC V3	400	Illumina MiniSeq	150
LB09	ARTIC V3	400	Illumina iSeq	75
LB10	ARTIC V3	400	Illumina MiSeq	150
LB11	JSE	2500	Illumina iSeq	100

## Sheet: S Table 2
Participant	Approach	Tools Used	Min. Depth (x)	Min. Quality	Min. Frequency
LB01	Mixed	Bbmap; Geneious	>=10	Highest	0.5
LB02	In-house pipeline	Minimap2; ivar	3	20	0.5
LB03	In-house pipeline	Bwamem; ivar	10	20	0
LB04	artic pipeline	NA	Default	30	0.125
LB05	artic pipeline	NA	20	Default	Default
LB06	artic pipeline	NA	30	30	0.9
LB07	Licensed software	CLC Genomics Workbench 20.0.4	>=10	30	>=0.3
LB08	In-house pipeline		10	20	0.9
LB09	In-house pipeline	Bwa-mem2; ivar	10	20	0.6
LB10	Licensed software	CLC Genomics Workbench 21	Default	Default	Default
LB11	Mixed	Denovo assembly; Geneious	50	20	0.65
